# Supplementary material for: Regulation Effectiveness and Mechanism of Biotransformation Pathway on the Toxicity of Microcystin-LR Target to Protein Phosphatase 2A
Source: Int J Environ Res Public Health. 2023 Jan 5;20(2):964. doi: 10.3390/ijerph20020964 (PMC9859369; doi:10.3390/ijerph20020964)
Supplement: Supplementary file 1 [file ijerph-20-00964-s001.zip]

Archive with 1 entries (1 files):
- ijerph-1961854-supplementary.pdf
